# Supplementary material for: Role of Preschool and Primary School Children in Epidemics of Influenza A in a Local Community in Japan during Two Consecutive Seasons with A(H3N2) as a Predominant Subtype
Source: PLoS One. 2015 May 5;10(5):e0125642. doi: 10.1371/journal.pone.0125642 (PMC4420257; doi:10.1371/journal.pone.0125642)
Supplement: S1 Table — (XLS) [file pone.0125642.s001.xls]

## Sheet: 2011
DateOfOnset	Total	Preschool	PrimarySchool	JuniorHighSchool	HighSchool	Adults
2011-12-20	0	0	0	0	0	0
2011-12-21	1	0	0	0	0	1
2011-12-22	0	0	0	0	0	0
2011-12-23	0	0	0	0	0	0
2011-12-24	0	0	0	0	0	0
2011-12-25	0	0	0	0	0	0
2011-12-26	0	0	0	0	0	0
2011-12-27	0	0	0	0	0	0
2011-12-28	0	0	0	0	0	0
2011-12-29	1	1	0	0	0	0
2011-12-30	1	1	0	0	0	0
2011-12-31	2	2	0	0	0	0
2012-01-01	1	0	0	0	0	1
2012-01-02	0	0	0	0	0	0
2012-01-03	1	0	0	0	0	1
2012-01-04	0	0	0	0	0	0
2012-01-05	0	0	0	0	0	0
2012-01-06	1	0	0	0	0	1
2012-01-07	1	1	0	0	0	0
2012-01-08	3	1	1	0	0	1
2012-01-09	3	1	0	0	0	2
2012-01-10	3	0	0	0	0	3
2012-01-11	2	0	0	0	0	2
2012-01-12	0	0	0	0	0	0
2012-01-13	2	0	0	0	1	1
2012-01-14	4	0	2	0	1	1
2012-01-15	7	2	3	0	1	1
2012-01-16	13	0	11	0	1	1
2012-01-17	13	3	6	1	1	2
2012-01-18	21	1	13	1	1	5
2012-01-19	16	8	3	0	0	5
2012-01-20	27	6	10	1	3	7
2012-01-21	43	10	13	5	7	8
2012-01-22	34	13	10	0	2	9
2012-01-23	55	24	17	2	1	11
2012-01-24	58	21	14	10	4	9
2012-01-25	51	14	16	3	4	14
2012-01-26	36	14	9	3	0	10
2012-01-27	64	13	30	4	0	17
2012-01-28	63	13	20	4	1	25
2012-01-29	45	5	15	1	3	21
2012-01-30	53	12	18	2	3	18
2012-01-31	66	17	21	4	3	21
2012-02-01	48	12	14	5	0	17
2012-02-02	49	8	13	2	2	24
2012-02-03	70	20	23	3	1	23
2012-02-04	67	21	20	4	3	19
2012-02-05	59	11	14	6	2	26
2012-02-06	62	17	13	8	2	22
2012-02-07	59	13	17	10	3	16
2012-02-08	18	9	3	2	1	3
2012-02-09	36	6	11	1	3	15
2012-02-10	72	14	21	7	1	29
2012-02-11	67	10	19	9	3	26
2012-02-12	52	6	8	9	1	28
2012-02-13	58	13	16	8	0	21
2012-02-14	49	13	8	9	3	16
2012-02-15	45	8	10	9	3	15
2012-02-16	26	6	4	3	0	13
2012-02-17	45	13	5	8	1	18
2012-02-18	30	4	4	1	0	21
2012-02-19	30	5	6	5	0	14
2012-02-20	29	6	9	3	1	10
2012-02-21	33	2	6	4	1	20
2012-02-22	27	4	8	3	1	11
2012-02-23	17	0	5	0	2	10
2012-02-24	26	4	2	3	1	16
2012-02-25	27	4	5	0	1	17
2012-02-26	19	3	3	0	0	13
2012-02-27	12	2	2	1	1	6
2012-02-28	20	0	5	1	2	12
2012-02-29	16	2	6	0	1	7
2012-03-01	13	1	4	0	0	8
2012-03-02	16	1	2	0	0	13
2012-03-03	16	3	1	0	3	9
2012-03-04	16	1	2	0	0	13
2012-03-05	23	7	2	1	0	13
2012-03-06	21	4	4	0	2	11
2012-03-07	24	9	2	0	2	11
2012-03-08	14	5	0	0	1	8
2012-03-09	16	2	2	0	1	11
2012-03-10	18	3	2	0	1	12
2012-03-11	5	2	0	0	0	3
2012-03-12	10	0	0	1	1	8
2012-03-13	5	1	0	0	0	4
2012-03-14	2	0	0	0	0	2
2012-03-15	4	1	0	1	0	2
2012-03-16	1	0	0	0	1	0
2012-03-17	1	0	1	0	0	0
2012-03-18	3	0	0	0	0	3
2012-03-19	3	0	2	0	0	1
2012-03-20	4	1	2	1	0	0
2012-03-21	1	0	0	0	0	1
2012-03-22	4	0	0	0	0	4
2012-03-23	1	0	0	0	0	1
2012-03-24	1	0	0	0	0	1
2012-03-25	0	0	0	0	0	0
2012-03-26	0	0	0	0	0	0
2012-03-27	0	0	0	0	0	0
2012-03-28	0	0	0	0	0	0
2012-03-29	0	0	0	0	0	0
2012-03-30	0	0	0	0	0	0
2012-03-31	0	0	0	0	0	0
2012-04-01	0	0	0	0	0	0
2012-04-02	0	0	0	0	0	0
2012-04-03	0	0	0	0	0	0
2012-04-04	1	0	0	0	0	1
2012-04-05	1	0	0	0	0	1
2012-04-06	0	0	0	0	0	0
2012-04-07	0	0	0	0	0	0
2012-04-08	2	1	0	0	0	1
2012-04-09	0	0	0	0	0	0
2012-04-10	1	0	0	0	0	1
2012-04-11	0	0	0	0	0	0
2012-04-12	0	0	0	0	0	0
2012-04-13	2	0	0	0	1	1
2012-04-14	1	0	0	0	0	1
2012-04-15	0	0	0	0	0	0
2012-04-16	0	0	0	0	0	0
2012-04-17	0	0	0	0	0	0
2012-04-18	0	0	0	0	0	0
2012-04-19	0	0	0	0	0	0
2012-04-20	0	0	0	0	0	0
2012-04-21	0	0	0	0	0	0
2012-04-22	0	0	0	0	0	0
2012-04-23	0	0	0	0	0	0
2012-04-24	0	0	0	0	0	0
2012-04-25	0	0	0	0	0	0
2012-04-26	1	0	0	0	0	1
2012-04-27	0	0	0	0	0	0
2012-04-28	0	0	0	0	0	0
2012-04-29	1	0	0	0	0	1
2012-04-30	0	0	0	0	0	0
2012-05-01	0	0	0	0	0	0
2012-05-02	0	0	0	0	0	0
2012-05-03	0	0	0	0	0	0
2012-05-04	0	0	0	0	0	0
2012-05-05	0	0	0	0	0	0
2012-05-06	0	0	0	0	0	0
2012-05-07	0	0	0	0	0	0
2012-05-08	0	0	0	0	0	0
2012-05-09	0	0	0	0	0	0
2012-05-10	0	0	0	0	0	0
2012-05-11	0	0	0	0	0	0
2012-05-12	0	0	0	0	0	0
2012-05-13	0	0	0	0	0	0
2012-05-14	0	0	0	0	0	0
2012-05-15	0	0	0	0	0	0
2012-05-16	0	0	0	0	0	0
2012-05-17	0	0	0	0	0	0
2012-05-18	0	0	0	0	0	0
2012-05-19	0	0	0	0	0	0
2012-05-20	0	0	0	0	0	0
2012-05-21	0	0	0	0	0	0
2012-05-22	0	0	0	0	0	0
2012-05-23	0	0	0	0	0	0
2012-05-24	0	0	0	0	0	0
2012-05-25	0	0	0	0	0	0
2012-05-26	0	0	0	0	0	0
2012-05-27	0	0	0	0	0	0
2012-05-28	0	0	0	0	0	0
2012-05-29	0	0	0	0	0	0
2012-05-30	0	0	0	0	0	0
2012-05-31	0	0	0	0	0	0
2012-06-01	0	0	0	0	0	0
2012-06-02	0	0	0	0	0	0
2012-06-03	0	0	0	0	0	0
2012-06-04	0	0	0	0	0	0
2012-06-05	0	0	0	0	0	0
2012-06-06	1	0	0	0	1	0
2012-06-07	0	0	0	0	0	0
2012-06-08	0	0	0	0	0	0
2012-06-09	0	0	0	0	0	0
2012-06-10	0	0	0	0	0	0
2012-06-11	0	0	0	0	0	0
2012-06-12	0	0	0	0	0	0
2012-12-09	0	0	0	0	0	0
2012-12-10	0	0	0	0	0	0
2012-12-11	1	1	0	0	0	0
2012-12-12	0	0	0	0	0	0
2012-12-13	2	1	0	0	0	1
2012-12-14	3	3	0	0	0	0
2012-12-15	3	2	0	0	0	1
2012-12-16	6	6	0	0	0	0
2012-12-17	4	1	0	0	0	3
2012-12-18	2	1	0	0	0	1
2012-12-19	2	1	0	0	0	1
2012-12-20	2	2	0	0	0	0
2012-12-21	4	2	0	0	1	1
2012-12-22	1	0	0	0	0	1
2012-12-23	2	0	0	0	0	2
2012-12-24	0	0	0	0	0	0
2012-12-25	0	0	0	0	0	0
2012-12-26	2	0	0	0	0	2
2012-12-27	0	0	0	0	0	0
2012-12-28	1	0	0	0	0	1
2012-12-29	0	0	0	0	0	0
2012-12-30	0	0	0	0	0	0
2012-12-31	1	0	0	0	0	1
2013-01-01	5	1	0	0	0	4
2013-01-02	1	0	0	0	1	0
2013-01-03	5	0	0	1	0	4
2013-01-04	1	0	1	0	0	0
2013-01-05	5	0	0	0	1	4
2013-01-06	13	0	2	0	0	11
2013-01-07	3	0	0	0	1	2
2013-01-08	11	2	0	1	0	8
2013-01-09	7	1	1	0	1	4
2013-01-10	10	3	1	0	0	6
2013-01-11	10	3	1	1	0	5
2013-01-12	13	4	0	0	0	9
2013-01-13	26	8	2	2	0	14
2013-01-14	23	4	2	2	0	15
2013-01-15	38	3	8	3	0	24
2013-01-16	20	6	6	0	0	8
2013-01-17	24	2	6	2	1	13
2013-01-18	33	10	10	0	0	13
2013-01-19	73	23	21	3	1	25
2013-01-20	37	10	6	5	0	16
2013-01-21	53	10	11	1	1	30
2013-01-22	33	3	5	1	3	21
2013-01-23	36	3	4	0	2	27
2013-01-24	33	5	6	7	1	14
2013-01-25	36	5	6	7	1	17
2013-01-26	35	2	4	8	2	19
2013-01-27	39	3	4	12	3	17
2013-01-28	41	2	8	6	0	25
2013-01-29	55	1	7	11	12	24
2013-01-30	51	2	9	10	8	22
2013-01-31	42	2	4	9	6	21
2013-02-01	79	1	11	12	14	41
2013-02-02	61	1	6	6	10	38
2013-02-03	51	5	6	4	6	30
2013-02-04	50	1	6	2	11	30
2013-02-05	58	2	7	7	12	30
2013-02-06	40	3	1	4	7	25
2013-02-07	45	2	1	2	8	32
2013-02-08	32	3	5	0	4	20
2013-02-09	24	1	1	0	3	19
2013-02-10	42	2	5	1	4	30
2013-02-11	40	2	4	2	6	26
2013-02-12	22	2	1	1	1	17
2013-02-13	29	1	1	2	4	21
2013-02-14	31	1	3	1	6	20
2013-02-15	19	1	2	0	6	10
2013-02-16	26	0	1	1	7	17
2013-02-17	23	1	2	4	4	12
2013-02-18	25	2	1	5	2	15
2013-02-19	18	1	1	2	2	12
2013-02-20	24	0	0	4	2	18
2013-02-21	21	3	1	1	5	11
2013-02-22	11	3	1	1	2	4
2013-02-23	16	5	2	0	2	7
2013-02-24	14	4	1	0	1	8
2013-02-25	10	3	0	1	2	4
2013-02-26	5	1	0	0	0	4
2013-02-27	9	2	3	1	0	3
2013-02-28	10	1	2	0	0	7
2013-03-01	2	0	1	0	0	1
2013-03-02	8	1	1	0	0	6
2013-03-03	5	1	2	0	0	2
2013-03-04	2	1	0	0	0	1
2013-03-05	2	0	0	0	0	2
2013-03-06	4	0	0	0	0	4
2013-03-07	1	0	0	0	0	1
2013-03-08	5	1	0	0	0	4
2013-03-09	6	0	0	0	0	6
2013-03-10	4	0	0	1	1	2
2013-03-11	3	0	0	0	0	3
2013-03-12	3	2	0	0	0	1
2013-03-13	8	1	4	0	0	3
2013-03-14	2	0	0	0	0	2
2013-03-15	3	2	0	0	0	1
2013-03-16	5	0	0	0	0	5
2013-03-17	4	2	1	0	0	1
2013-03-18	7	1	0	0	0	6
2013-03-19	6	0	1	0	0	5
2013-03-20	4	0	0	0	0	4
2013-03-21	7	0	0	0	0	7
2013-03-22	3	0	0	0	0	3
2013-03-23	8	1	3	0	0	4
2013-03-24	4	1	0	0	0	3
2013-03-25	4	0	0	0	0	4
2013-03-26	3	0	0	0	0	3
2013-03-27	2	0	0	0	0	2
2013-03-28	3	0	0	0	0	3
2013-03-29	3	0	0	0	0	3
2013-03-30	2	0	0	0	0	2
2013-03-31	5	2	0	0	0	3
2013-04-01	7	2	0	1	0	4
2013-04-02	2	1	0	0	0	1
2013-04-03	3	0	1	2	0	0
2013-04-04	5	1	0	0	0	4
2013-04-05	1	0	0	0	0	1
2013-04-06	2	0	0	0	0	2
2013-04-07	2	0	0	0	0	2
2013-04-08	2	0	0	0	0	2
2013-04-09	0	0	0	0	0	0
2013-04-10	1	0	0	0	0	1
2013-04-11	0	0	0	0	0	0
2013-04-12	0	0	0	0	0	0
2013-04-13	0	0	0	0	0	0
2013-04-14	0	0	0	0	0	0
2013-04-15	0	0	0	0	0	0
2013-04-16	1	0	0	0	0	1
2013-04-17	1	0	0	0	0	1
2013-04-18	0	0	0	0	0	0
2013-04-19	1	0	0	0	0	1
2013-04-20	1	0	0	0	0	1
2013-04-21	0	0	0	0	0	0
2013-04-22	1	0	0	0	0	1
2013-04-23	0	0	0	0	0	0
2013-04-24	0	0	0	0	0	0
2013-04-25	0	0	0	0	0	0
2013-04-26	0	0	0	0	0	0
2013-04-27	1	0	0	0	0	1
2013-04-28	0	0	0	0	0	0
2013-04-29	0	0	0	0	0	0
2013-04-30	0	0	0	0	0	0
2013-05-01	0	0	0	0	0	0
2013-05-02	0	0	0	0	0	0
2013-05-03	0	0	0	0	0	0
2013-05-04	0	0	0	0	0	0
2013-05-05	1	0	0	0	0	1
2013-05-06	0	0	0	0	0	0
2013-05-07	0	0	0	0	0	0
2013-05-08	0	0	0	0	0	0
2013-05-09	0	0	0	0	0	0
2013-05-10	1	0	0	0	0	1
2013-05-11	0	0	0	0	0	0
2013-05-12	0	0	0	0	0	0
2013-05-13	1	0	0	0	0	1
2013-05-14	0	0	0	0	0	0
2013-05-15	0	0	0	0	0	0
2013-05-16	1	0	0	0	0	1
2013-05-17	0	0	0	0	0	0
2013-05-18	0	0	0	0	0	0
2013-05-19	0	0	0	0	0	0
2013-05-20	0	0	0	0	0	0
2013-05-21	0	0	0	0	0	0
2013-05-22	0	0	0	0	0	0
2013-05-23	0	0	0	0	0	0
2013-05-24	0	0	0	0	0	0
